# Supplementary material for: Structure-based rational design of an enhanced fluorogen-activating protein for fluorogens based on GFP chromophore
Source: Commun Biol. 2022 Jul 15;5:706. doi: 10.1038/s42003-022-03662-9 (PMC9287381; doi:10.1038/s42003-022-03662-9)
Supplement: Supplementary file 4 — Supplementary Data 1 [file 42003_2022_3662_MOESM4_ESM.xlsx]

## Sheet: Figure3 data
	N871b			MCL.1b			MCL.1f			MCL.3a
	FAST	McFAST-L	McFAST-Y	FAST	McFAST-L	McFAST-Y	FAST	McFAST-L	McFAST-Y	FAST	McFAST-L	McFAST-Y
Mean1	0.72348	1.12178	1.39376	0.642754	0.599133	0.717311	1.42305	1.05818	1.25113	0.593827	0.753605	0.352775
Mean2	1.45928	1.20251	1.32924	0.651708	0.505749	0.786401	1.23248	1.0962	1.19171	0.505972	0.732246	0.36649
Mean3	1.25267	1.33182	1.53513	0.631631	0.616817	0.797708	1.25101	1.09434	1.25381	0.422786	0.569557	0.346412
Mean4	1.37052	1.28338	1.52276	0.661626	0.628504	0.767757	1.24073	1.09311	1.15727	0.478744	0.597275	0.285485
Mean5	1.36334	1.06881	1.43512	0.755091	0.641957	0.798939	1.17703	1.07612	1.22013	0.506045	0.731886	0.281578
Mean6	1.36939	0.818359	1.52961	0.692574	0.647353	0.803764	1.28904	1.09076	1.33023	0.518817	0.776721	0.379348
Mean7	1.36642	1.19924	1.50091	0.666453	0.628245	0.820793	1.25709	1.05792	1.09321	0.566761	0.665482	0.359954
Mean8	1.38176	1.49497	1.50344	0.746382	0.587281	0.822036	1.37382	1.13964	1.1979	0.587095	0.59029	0.361063
Mean9	1.31695	1.42401	1.34991	0.686396	0.593183	0.803387	1.1636	1.14473	1.16716	0.567549	0.502844	0.351558
Mean10	1.13505	1.45233	1.55484	0.688038	0.582911	0.785543	1.01496	1.08329	1.14983	0.59198	0.541517	0.304292
Mean11	1.42534	1.32922	1.65849	0.732803	0.609933	0.792825	1.35985	1.16296	1.12415	0.501848	0.527763	0.315739
Mean12	1.2809	1.47595	1.58245	0.702435	0.562919	0.837049	1.38967	1.15842	1.16365	0.548327	0.568312	0.386042
Mean13	1.24072	1.46266	1.56696	0.737235	0.59426	0.813461	1.35756	1.26827	1.18691	0.561401	0.889093	0.373433
Mean14	0.861435	1.55936	1.67574	0.725498	0.681157	0.8124	1.35837	1.14352	1.13962	0.395556	0.697406	0.30172
Mean15	0.895654	1.70843	1.66388	0.560961	0.476551	0.777286	1.06508	1.19472	1.12841	0.382117	0.51969	0.254008
Mean16	1.3708	1.53878	1.5943	0.62453	0.576251	0.849284	1.28632	1.18016	1.19056	0.426106	0.607644	0.302085
Mean17	0.453224	1.67713	1.67402	0.610091	0.681771	0.953457	1.36641	1.20497	1.22301	0.484998	0.779055	0.270886
Mean18	1.67067	1.71096	1.73775	0.630977	1.03645	0.889633	1.23689	1.20894	1.23251	0.546021	0.788736	0.352926
Mean19	1.65596	1.6368	1.83106	0.595048	0.664332	0.863424	1.3401	1.28918	1.23266	0.396991	0.94405	0.273609
Mean20	1.07947	1.51802	1.84768	0.508984	0.585242	1.05681	1.23923	1.32906	1.30726	0.184611	1.17628	0.310936
Mean21	1.13432	1.43426	2.08916	0.526816	0.697549	1.05292	1.13316	1.28488	1.27708	0.170923	0.933943	0.312944
Mean22	1.54187	1.30481	1.93674	0.737576	0.651646	0.995227	0.922242	1.3818	1.46565	0.209376	0.946541	0.282391
Mean23	1.50877	1.37212	1.58891	0.715021	0.765828	0.963911	0.923674	1.40178	1.40866	0.224228	0.825648	0.315625
Mean24	0.86569	1.73332	1.60919	0.743668	0.581709	1.06065	0.995373	1.15117	1.47757	0.361041	0.780416	0.28482
Mean25	0.625296	1.43441	1.54919	0.753856	0.580223	0.928064	1.15626	1.08514	1.43118	0.396067	0.780088	0.269605
Mean26	1.49618	1.41771	1.98797	0.725823	0.67882	0.863741	1.0864	1.04004	1.54413	0.680323	0.739906	0.396954
Mean27	1.51593	1.37589	1.51806	0.705724	0.650435	0.885286	1.21015	1.03036	1.36014	0.620132	0.855408	0.364138
Mean28	1.47561	1.3019	1.60244	0.705653	0.655292	0.971203	1.21995	1.22131	1.40687	0.62538	0.908866	0.344532
Mean29	1.55043	1.28709	1.55172	0.7837	0.580255	0.940736	1.4537	1.17322	1.37802	0.361357	0.691133	0.354552

## Sheet: Figure4 data
			NMR parameters - N871b												optical parameters - N871b
mutant	stability	46+42 stability	E46 int	E46stab	E46 cs	deltaE46	Y42 int	Y42stab	Y42 cs	deltaY42	W94 int	W94stab	W94 cs	deltaW94	Kd, uM	extinction	FQY	Brightness	absorption, nm	emission,nm	stability	E46+W94	stability 2	E46+W94+Y42
R52L	2.79143	1.85382	0.259546	0.853818	15.03	0	0.445016	1	12.63	0	0.757004	0.937615	12.14	0.09	0,27	30000	29	8700	556	604	1.46156	27.17	3	39.8
R52Y	2.81841	1.85879	0.303982	1	15.02	-0.01	0.382175	0.85879	12.77	0.14	0.774768	0.959618	12.08	0.03	0.22	29000	29	8400	558	605	1.46093	27.1	3.05347	39.87
R52A	1.14559	0.190181	0.0578117	0.190181	15.04	0.01	0	0			0.771372	0.955412	12.07	0.02	0.79	28500	27	7700	558	607	0.829184	27.11	1.24172
V107I	0.994471	0	0	0			0	0			0.802908	0.994471	11.7	-0.35	0,38	26500	27	7200	555	607	0.802908		1.06064
D65K	1.68895	0.734286	0.195849	0.644278	14.91	-0.12	0.0400553	0.0900087	12.77	0.14	0.770771	0.954667	12.01	-0.04	0,25	27500	26	7200	555	607	1.00668	26.92	1.86278	39.69
WT	1.73158	0.809486	0.203461	0.66932	14.92	-0.11	0.0623761	0.140166	12.69	0.06	0.744476	0.922099	12.05	0	0.33	27000	26	7000	553	609	1.01031	26.97	1.90753	39.66
R52E	0.826336	0	0	0			0	0			0.66716	0.826336	12.18	0.13	1.29	26000	26	6800	556	607	0.66716		0.881317
R52E/D65R	0.71862	0	0	0			0	0			0.580193	0.71862	12.15	0.1	1.35	25000	26	6500	556	605	0.580193		0.766434
S99E	1.67536	0.75686	0.191011	0.628361	14.91	-0.12	0.0571838	0.128498	12.72	0.09	0.741571	0.9185	12.07	0.02	0.21	28500	25	7100	556	608	0.989765	26.98	1.84405	39.7
S99K	1.76781	0.808361	0.211515	0.695812	14.91	-0.12	0.0500859	0.112549	12.74	0.11	0.774631	0.959448	12.04	-0.01	0.24	28000	25	7000	556	609	1.03623	26.95	1.95078	39.69
R52K	1.46276	0.612746	0.106118	0.349094	14.86	-0.17	0.117329	0.263652	13.15/12.68		0.686278	0.850014	12.05	0	0.42	29500	24	7100	549	605	0.909725	26.91	1.57909
S99R	1.69678	0.751097	0.191808	0.630983	14.91	-0.12	0.0534523	0.120113	12.75	0.12	0.76352	0.945686	12.05	0	0.24	28500	24	6800	555	608	1.00878	26.96	1.86773	39.71
D65R	1.65236	0.687373	0.208949	0.687373	14.91	-0.12	0	0			0.779101	0.964984	12.01	-0.04	0.32	27000	24	6500	554	609	0.98805	26.92	1.83425
R52F	2.61335	1.69751	0.255753	0.841341	15.23	0.2	0.381008	0.856168	12.76	0.13	0.739424	0.915841	12.17	0.12	0.54	28000	23	6400	557	606	1.37618	27.4	2.81833	40.16
P68R	1.84205	0.876751	0.21826	0.718003	14.71	-0.32	0.070645	0.158747	12.75	0.12	0.779356	0.965299	11.84	-0.21	0.29	27000	23	6200	547	609	1.06826	26.55	2.02921	39.3
P73S	1.42491	0.497638	0.125029	0.411303	14.98	-0.05	0.0384204	0.0863351	12.57	-0.06	0.748656	0.927275	11.87	-0.18	0,19	28000	20	5600	558	610	0.912105	26.85	1.55703	39.42
P62L	1.23597	0.337358	0.0713243	0.234633	14.44	-0.59	0.0457142	0.102725	13.09	0.46	0.725514	0.898612	11.85	-0.2	0,55	27500	19	5200	552	611	0.842553	26.29	1.33593	39.38
P68K	1.80014	0.800145	0.194248	0.639012	14.88	-0.15	0.0717067	0.161133	12.71	0.08	0.807372	1	11.86	-0.19	0,22	26500	18	4800	548	610	1.07333	26.74	1.97609	39.45
P68T	1.49873	0.527584	0.121343	0.399179	14.93	-0.1	0.0571424	0.128405	12.71	0.08	0.784079	0.97115	11.78	-0.27	0,41	26500	17	4500	527	604	0.962565	26.71	1.63169
				correlation			Y42	E46+W94		E46		W94		stability	stability vs extinction		E46+W94+Y42	n
				R		R	-0.21751	0.639943		0.403004		0.568358		0.357011	0.627694		0.58651	19
				t		t	-0.704698	3.11606		1.64763		2.84815		1.57584	3.32458		2.28993	16
				p-value		p	0.5	0.01		0.5		0.01		0.05	0.01		0.05	12
				W94 cs vs QY	W94cs vs E	E46CS vs QY	E46 CS vs E	Y42 cs vs QY	Y42cs vs E	W94 stab vs QY	W94 stab vs E	E46 stab vs QY	E46 stb vs E	Y42 stab vs QY	Y42 stab vs E	42/46 stb vs E	stab vs E
				0.569942	0.275173	0.395015	0.303858	0.266623	-0.241358	-0.163939	0.283901	0.093897	0.533817	0.299212	0.59569	0.622382	0.627679
				n=19
				p=0.2	p=0.1	p=0.05	p=0.02	p=0.01
				0.291	0.369	0.433	0.503	0.549
				W94cs vs B	W94st vsB	E46CS vs B	E46st vs B	Y42cs vs B	Y42st vs B	42/46 stb vs B
				0.568358	-0.0443893	0.526116	0.241911	-0.399726	0.442519	0.378358
				W94 cs vs QY	E46CS vs QY	Y42 cs vs QY	W94cs vs E	E46 CS vs E	Y42cs vs E	W94 stab vs QY	E46 stab vs QY	Y42 stab vs QY	W94 stab vs E	E46 stb vs E	Y42 stab vs E
				0.569942	0.395015	0.266623	0.275173	0.35235	-0.241358	-0.163939	0.093897	0.299212	0.283901	0.533817	0.59569
